# Supplementary material for: Attenuated NoGo-related beta desynchronisation and synchronisation in Parkinson’s disease revealed by magnetoencephalographic recording
Source: Sci Rep. 2019 May 10;9:7235. doi: 10.1038/s41598-019-43762-x (PMC6510752; doi:10.1038/s41598-019-43762-x)
Supplement: Supplementary file 2 — Supplementary Dataset 1 [file 41598_2019_43762_MOESM2_ESM.xlsx]

## Sheet: Sheet1
Subjects	age	gender	MMSE	Duration	Dose	UPDRS	RT_go	Go_error_rate	Nogo_error_rate				Subjects	go_erd	go_ers	nogo_erd	nogo_ers	lat_goERD	lat_goERS	lat_NogoERD	lat_nogoERS	peak freq_go	peak_freq_nogo
C1	64	F	30	#NULL!	#NULL!	#NULL!	574.259	0	0				C1	1.9661	14.1769	-18.2096	1.4804	-0.4992	1.76517	-0.545126	0.760781	19	19
C2	58	M	30	#NULL!	#NULL!	#NULL!	470.921	0.02439	0				C2	-25.8148	30.3476	-53.8479	37.8788	-0.487219	1.48163	-1.33386	0.852634	15	17
C3	62	F	29	#NULL!	#NULL!	#NULL!	560.809	0.06521	0				C3	-54.1592	-18.3725	-37.581	29.0789	-0.591053	2.00479	-0.69289	0.750797	17	17
C4	59	F	29	#NULL!	#NULL!	#NULL!	450.143	0	0.05555				C4	-59.1603	23.9255	-40.3287	57.6737	-0.461261	0.940493	0.101837	0.668928	24	19
C5	63	M	28	#NULL!	#NULL!	#NULL!	588.615	0.16417	0.035294				C5	-61.6189	92.5566	-66.8641	97.0518	-0.417331	0.936499	-0.465254	0.714854	15	14
C6	61	M	28	#NULL!	#NULL!	#NULL!	409.356	0.02777	0.035087				C6	-49.6881	18.3473	-56.7162	31.6157	-0.79273	1.08826	-0.790733	0.788736	26	16
C7	59	M	30	#NULL!	#NULL!	#NULL!	568.64	0.121212	0.03333				C7	-72.4149	79.2768	-85.3761	10.8272	-0.810701	0.946483	-1.21006	0.970445	18	14
C8	58	M	30	#NULL!	#NULL!	#NULL!	584	0.042553	0.019608				C8	-15.6804	25.0768	-10.9408	31.9254	-0.365414	1.32587	-0.39936	0.660941	20	20
C9	62	F	30	#NULL!	#NULL!	#NULL!	550.062	0.038461	0				C9	-64.7382	71.0359	-36.7407	23.8067	-1.55	1.09624	-0.571085	0.738816	15	17
C10	62	F	27	#NULL!	#NULL!	#NULL!	534.622	0	0.018518				C10	-14.464	26.0032	-14.7356	45.3193	-0.441293	1.34385	-0.259584	0.678912	18	15
C11	65	F	28	#NULL!	#NULL!	#NULL!	565.818	0	0.081632				C11	-64.1758	74.5395	-35.3916	2.0997	-1.05631	1.42572	0.1	1.23402	18	19
C12	65	M	30	#NULL!	#NULL!	#NULL!	464.564	0.05555	0.047619				C12	-49.1874	52.8758	-50.5954	36.6176	-1.3	0.946483	-1.06629	0.778752	19	14
C13	74	M	30	#NULL!	#NULL!	#NULL!	594.559	0.047619	0				C13	22.552	-3.2803	-47.3317	64.2429	-0.419328	0.636979	-0.491213	0.660941	15	15
PD1	54	M	26	20	1000	31	786.231	0.4	0.050847				PD1	-36.2293	21.6123	-21.0537	15.0339	-0.023962	1.10423	-0.25	0.714854	16	16
PD2	66	M	28	7	600	15	772.393	0.05555	0.02381				PD2	-65.173	-47.5232	-26.7417	6.0777	-0.05	2.32028	-0.680909	0.824678	15	19
PD3	58	M	30	1	300	20	494.286	0.36	0.414286				PD3	-58.3806	0.2941	-36.5215	21.7122	-0.319488	1.25998	-0.307507	0.934502	15	19
PD4	66	M	26	8	600	23	749.659	0.13333	0.029411				PD4	-1.6812	-5.857	-14.1973	2.5114	#NULL!	1.83306	0.163738	0.682906	22	26
PD5	74	F	30	4	300	19	805.864	0.31111	0.013699				PD5	-49.5304	-28.1528	-43.5155	-3.2787	0.29952	1.92292	-0.8	0.850637	16	18
PD6	66	M	26	7	300	16	671.448	0.41666	0.189873				PD6	-41.051	-17.2403	-11.7786	44.0522	-0.613018	1.81909	-0.517171	0.617011	14	14
PD7	63	M	30	10	600	36	897.783	0.471428	0.61111				PD7	-2.042	5.3959	-19.6552	-11.8669	0.137779	1.44369	-0.001997	1.41972	17	19
PD8	74	F	26	4	300	20	654.133	0.672131	0.538462				PD8	10.0719	22.5061	2.7391	16.899	#NULL!	1.77116	0.287539	#NULL!	18	18
PD9-	64	M	29	5	300	21	473.52	0.017857	0.017544				PD9-	-22.7675	3.1101	-35.8637	25.7911	-1.16014	1.4976	-1.0004	0.872602	21	17
PD10	74	M	30	10	300	25	1046.57	0.5	0.040541				PD10	-34.8616	-12.3954	-16.1049	-8.5889	-0.577075	2.26637	#NULL!	#NULL!	13	19
PD11	77	M	30	5	300	18	678.674	0.063492	0.039474				PD11	-46.5594	-28.684	-30.3904	25.3878	-0.14976	2.15854	-0.20567	0.922522	19	18
PD12	53	F	26	6	300	29	667.767	0.018518	0.117647				PD12	-50.9812	37.6319	-38.4507	-12.4536	-0.85	1.4956	-0.017971	1.19209	23	19
